# Supplementary material for: Cardiovascular and Renal Comorbidities Included into Neural Networks Predict the Outcome in COVID-19 Patients Admitted to an Intensive Care Unit: Three-Center, Cross-Validation, Age- and Sex-Matched Study
Source: J Cardiovasc Dev Dis. 2023 Jan 23;10(2):39. doi: 10.3390/jcdd10020039 (PMC9967447; doi:10.3390/jcdd10020039)
Supplement: Supplementary file 1 [file jcdd-10-00039-s001.zip]

Archive with 1 entries (1 files):
- jcdd-2095172-supplementary.pdf
